# Supplementary material for: Preparation and Characterization of Nano-Fe3O4 and Its Application for C18-Functionalized Magnetic Nanomaterials Used as Chromatographic Packing Materials
Source: Nanomaterials (Basel). 2023 Mar 20;13(6):1111. doi: 10.3390/nano13061111 (PMC10058610; doi:10.3390/nano13061111)
Supplement: Supplementary file 1 [file nanomaterials-13-01111-s001.zip]

Archive with 1 entries (1 files):
- nanomaterials-2274148-supplementary.pdf
